# Supplementary material for: Application of convex hull analysis for the evaluation of data heterogeneity between patient populations of different origin and implications of hospital bias in downstream machine-learning-based data processing: A comparison of 4 critical-care patient datasets
Source: Front Big Data. 2022 Oct 31;5:603429. doi: 10.3389/fdata.2022.603429 (PMC9659720; doi:10.3389/fdata.2022.603429)
Supplement: Supplementary Table S2 — CH coverage of the test set by the train set in the same hospital, where ML models were developed. [file Table_2.XLSX]

## Sheet: Sheet1
Hospital	CH coverage
Hosp A	0.987
Hosp B	0.916
Hosp C	0.886
MIMIC	0.972
